# Supplementary material for: A nomogram model to predict cognitive impairment in patients with spontaneous intracerebral hemorrhage
Source: Front Neurol. 2026 Mar 3;17:1763371. doi: 10.3389/fneur.2026.1763371 (PMC12993867; doi:10.3389/fneur.2026.1763371)
Supplement: Supplementary file 2 [file Table_2.xlsx]

## Sheet: randomized_trainging_dataset
MOCA	Surgical	Gender	Age	Bleeding	los_day	hypertension	Diabetes	Cerebral_infarction	Epilepsy	Pulmonary_infection	Intracranial_infection	Tracheotomy	Educational_duration	GCS	hematoma_volume	Penetrating_ventricles	BMI	T	MAP	Smoking	time_onset_treatment	GLU	NLR	Hemoglobin	MCHC	PLR	GRP	Cr	GGT	Albulin	K	D_D
1	3	1	59	2	31	1	0	0	0	0	0	0	3	6	30.3275	1	27.7551	36.6	111	1	5	6.6	5.87273	143	326	92.2727	81.8	89	21	42.9	3.78	0.38
0	3	0	62	2	21	1	0	0	0	1	0	0	3	5	28.08	1	25.3333	37	102.333	0	6	6.5	12.1778	123	333	188.889	32.9	40	20	34.1	3.44	15
0	3	1	61	2	35	1	0	1	0	0	0	0	9	12	5.95	1	27.6817	37.7357	141	0	7	7.8	5.9375	168	341	130	0.5	97	42	41.8	3.63	0.2
1	3	0	69	2	24	1	0	0	0	1	0	1	0	6	11.27	1	29.1363	37.7643	122.333	0	10	9.4	9.85455	120	324	127.273	15.5	63	19	41.8	3.9	2.03
1	3	1	65	2	7	0	1	1	0	1	0	0	3	6	17.6	1	22.4913	37.6786	106	0	9	8.3	7.01	116	332	412	0.2	76	15	42.5	4.25	0.13
0	3	1	59	2	10	0	0	0	0	0	0	0	9	15	12	1	24.3025	37.1	110.333	0	6	7.9	1.90667	143	331	68	0.2	76	24	44.9	3.91	0.44
1	3	1	42	2	25	1	1	0	0	1	0	0	3	6	31.85	1	22.5827	37.5	124.333	1	8	13.9	18.725	159	340	210	23.7	56	19	39.6	4.2	0.45
1	3	1	74	2	28	0	0	1	1	1	1	1	0	5	35	1	27.6817	37.7071	102.667	1	56	6.4	6.3	127	342	140	3.1	54	14	38.2	3.72	0.71
0	3	1	71	2	38	1	0	1	0	1	0	0	6	5	5.25	1	21.7181	36.8	127.333	0	25	8.4	13.4	118	332	218.571	78.8	114	18	44.6	4.42	1.64
1	3	1	58	2	31	1	0	0	0	1	0	1	0	6	24.4125	1	23.6614	37.7929	125.333	1	10	8.5	22.3	131	336	448	0.3	49	13	45.9	3.3	0.53
0	3	1	49	2	20	1	1	0	1	0	0	0	16	7	5.28	1	15.625	36.2	129	1	6	18.1	10.0667	132	338	284.444	12.53	67	20	42	4.27	0.67
1	3	1	60	2	12	1	0	1	0	1	0	0	9	5	3.5625	1	24.2215	37	133	0	6	8.1	13.9	137	333	410	0.2	65	127	43.7	3.92	0.19
1	3	0	69	2	11	1	0	0	0	0	0	0	0	6	35	1	23.4375	36.8	100	0	7	7.2	11.4875	122	325	248.75	0.9	45	15	45.1	3.91	0.31
1	3	1	58	2	31	1	0	0	0	1	0	1	0	6	27.9	1	23.6614	36.7	125.333	1	9	8.5	22.3	131	336	448	0.3	56	12	47.3	3.3	0.53
1	3	1	60	2	16	1	0	0	0	1	0	0	3	5	19.5048	1	34.2857	36.5	109	0	4	9.4	14.675	171	336	186.25	15	79	26	43.5	3.57	0.51
1	2	1	55	2	20	1	0	0	0	1	0	1	9	5	65	1	24.2215	36.9	97.3333	1	12	6.9	10.0143	146	341	368.571	1.3	56	63	40.8	4.02	3
0	1	1	58	2	10	0	0	0	0	0	0	0	3	15	2.295	1	23.4375	36.5	106.667	0	3	8.9	13.1625	146	333	247.5	0.8	50	16	46.3	3.76	0.23
0	1	0	58	2	13	1	0	0	0	0	0	0	3	15	3.325	0	34.049	38	107.667	0	24	7.2	2.14286	149	319	84.2857	2.8	55	47	48.5	4.21	0.58
1	1	0	66	2	17	1	1	1	1	1	0	0	3	15	2.925	0	27.2173	37.2	115	0	8	9.8	4.23	127	322	193	1.2	72	29	45	4.26	0.46
0	1	1	57	2	12	1	0	0	0	1	0	0	3	15	6.84	0	27.6817	36.5	129	0	6	7.7	4.33333	150	335	157.778	3.5	60	90	42.3	3.22	0.17
0	1	0	66	2	10	0	0	0	0	0	0	0	9	15	5.7375	1	26.8386	36.5	111.333	0	17	9.6	2.8	137	329	172.5	5.9	35	14	41.3	4.02	0.24
0	1	1	63	2	11	1	0	0	0	0	0	0	9	15	2.7625	1	24.2215	36.4	103.333	0	8	6.33	1.53929	137	338	98.5714	2.7	81	39	42.2	4.22	0.7
0	1	1	51	2	9	1	0	0	0	0	0	0	0	15	6.6	1	31.25	36.9	110	0	25	6.2	7.25	147	345	225.833	26.3	48	37	41.5	3.91	3.4
1	1	1	54	2	19	1	0	0	0	0	0	0	3	15	5.425	1	24.2215	36.5	110.333	1	5	11.5	4.61667	141	326	135	0.6	61	70	42.4	3.86	1
1	1	1	68	2	21	1	0	0	0	0	0	0	3	13	17.1	1	24.2215	36.8	102.333	0	240	6.7	3.50714	134	318	200.714	1.4	56	15	38.9	4.07	0.63
1	1	1	57	2	11	1	0	0	0	0	0	0	0	14	2.3	0	21.7738	36.9	123.667	1	10	6.4	3.12273	135	329	97.7273	0.5	49	64	44.2	3.91	0.28
1	1	0	62	2	14	1	0	0	0	0	0	0	3	13	14.7	1	23.7332	36.5	116	0	6	7.37	10.5222	111	335	244.444	2.1	55	4	41	3.47	0.94
1	1	0	62	2	20	1	0	0	0	1	0	0	3	6	20.5	1	25.3906	37	106.333	0	12	8.7	6	93	308	194.545	12.2	34	14	32.2	3.45	16
1	1	0	82	2	17	1	0	1	0	1	0	0	0	9	14	1	22.8928	37	119.333	0	15	7.4	13.7286	125	315	320	0.6	50	22	43.6	3.23	0.59
0	1	0	69	2	10	0	0	1	0	0	0	0	3	9	7.6	1	28.8415	37.1	125	0	8	8.5	3.98571	130	339	215.714	2.4	45	25	43	3.63	0.59
1	1	1	53	2	14	0	0	0	0	1	0	0	9	14	17.575	1	33.8021	36.5	122	0	25	8.67	5.26364	149	346	180	8	53	19	45.5	3.26	0.14
0	1	1	64	2	10	1	0	1	0	0	0	0	9	15	2.8	1	19.1358	36.8	133	0	19	4.9	2.32778	172	338	105	0.5	86	31	45.2	3.84	0.58
0	1	1	58	2	7	1	0	0	0	0	0	0	3	15	2.125	0	21.9713	37.7	121.333	0	120	9.6	8.94	123	339	192	9.7	101	25	36.2	3.25	0.86
0	1	1	55	2	16	1	1	0	0	0	0	0	16	13	7.6	1	25.6055	36.3	89	0	12	5.3	2.07059	164	353	144.118	0.3	74	26	42.3	4.04	0.15
1	1	0	72	2	10	1	0	0	0	1	0	0	0	9	5.7	1	27.5482	37.5	100.333	0	1	6.1	5.4	129	326	385	0.7	43	21	37.9	3.63	1.5
0	1	0	77	2	7	1	0	1	0	0	0	0	0	15	6.5625	1	25.6896	37	117.667	0	12	8.8	17.8	143	319	316	6.6	42	13	45.8	3.44	0.88
0	1	1	48	2	16	1	0	0	0	0	0	0	9	10	14.175	1	24.4898	35.8	172.667	1	20	7.4	15.9667	136	337	183.333	5.8	198	32	48.2	3.3	1.22
1	1	0	79	2	16	1	0	0	0	0	0	0	3	15	9.6425	1	25.3906	36.5	106	0	5	6.1	7.3125	113	316	215	1.1	64	10	46	3.93	0.16
0	1	0	79	2	15	1	1	1	0	1	0	0	0	5	9.425	0	27.3438	37	110	0	2	10.8	1.46818	111	333	86.3636	0.6	69	10	43.1	4.09	0.26
0	1	1	56	2	14	1	0	1	1	0	0	0	9	15	4.2	0	32.7694	36.5	81.3333	1	96	8.9	13.9	150	325	414.286	0.7	63	36	43	4.41	0.13
1	1	0	79	2	13	1	0	0	0	0	0	0	9	14	1.76	0	31.2175	36.5	131	0	128	11.9	5.31	143	321	196	0.2	55	12	43.8	2.94	0.67
0	1	0	54	2	15	1	0	0	0	0	0	0	3	15	7.6125	0	26.3702	36.2	118.333	0	23	6.2	15.2714	136	335	365.714	4.1	48	18	42.2	4.05	0.49
0	1	1	67	2	7	1	0	0	0	0	0	0	12	15	3	0	33.7838	36	98.6667	0	12	4.93	3.25625	138	329	184.375	0.5	56	21	42.7	3.96	0.223
0	1	1	51	2	10	1	1	0	0	0	0	0	9	15	7.5	0	32.0312	36.8	122.667	1	5	7.3	3.48	153	343	136.667	0.9	99	32	44.4	3.54	0.5
0	1	0	48	2	26	1	0	0	0	1	0	0	9	12	15	0	27.5482	36.5	137	0	7	7.6	17.0286	140	327	312.857	0.8	35	16	37.6	4.1	0.14
1	3	1	63	3	17	1	1	0	0	0	0	0	12	5	53.04	1	23.3887	36.7	94.6667	0	9	14.2	7.75714	154	326	230	0.2	47	7	36.8	3.68	1.09
0	3	1	64	3	6	1	1	1	0	0	0	0	9	14	12.54	0	25.7117	36.5	106.667	0	49	11.2	10.1	162	328	276.667	19	37	24	36	3.4	0.28
0	3	1	58	3	16	1	0	0	0	0	0	0	9	15	23.625	0	28.0102	36	105	1	8	7.3	11.9667	141	326	353.333	0.3	56	21	45.9	4.03	0.17
0	3	1	71	3	47	0	0	0	0	1	0	0	0	7	59.7975	0	18.3391	36	127.333	1	7	6.2	20.68	153	315	286	0.8	91	23	31.4	3.58	0.75
0	3	1	41	3	19	1	0	0	0	1	0	1	12	5	67.65	1	26.2346	36.7	131.333	1	6	9.7	12.09	128	322	217	31.4	58	308	36.9	4.4	4.61
0	3	0	53	3	16	1	0	0	0	0	0	0	3	13	44.08	0	28.9341	36.8	116	0	12	7	12.1125	140	335	321.25	1	63	15	38.8	4.13	0.31
0	3	0	62	3	20	1	1	0	0	0	0	0	9	15	32.13	1	21.4844	36.5	109.667	0	75	10.7	4.93571	136	316	162.143	0.7	42	35	46.4	4.11	0.97
0	3	1	59	3	11	1	0	0	0	0	0	0	3	15	34.225	1	22.3214	36.5	118.333	1	7	6.6	27.85	124	318	690	1.5	29	24	38	3.96	0.4
1	2	0	50	3	13	1	1	0	0	1	0	1	3	7	33.6	0	27.0552	37.1	105.333	0	13	10.2	21.84	120	316	576	2.7	35	18	40.5	3.74	0.76
1	2	0	65	3	23	1	1	0	0	1	0	1	9	5	25.9325	0	27.6398	36.5	120	0	10	8.5	17.7	128	332	278.75	0.6	44	11	35.4	3.39	1.37
0	2	1	54	3	18	1	1	1	1	0	0	0	3	13	28.2	0	28.7274	37.1	105.667	0	7	6.8	2.3	153	328	92.5	35.2	40	64	44.3	3.14	0.27
0	2	1	65	3	16	1	0	1	0	0	0	0	9	9	54.4	0	27.5482	37	109.333	1	8	6.4	15.8857	145	329	294.286	27.2	47	23	42.3	3.35	4.43
1	2	0	61	3	18	1	1	0	0	0	0	0	9	5	51.03	1	23.8054	36.2	115.333	0	18	6.7	12.7857	104	316	251.429	35.9	54	24	41.5	3.96	1.05
0	2	1	71	3	13	1	0	0	0	0	0	0	9	5	65.8	1	24.8016	36.7	110	1	8	8.9	13.1222	147	336	236.667	213	43	24	42	3.89	1.51
1	2	0	71	3	17	1	0	0	0	0	0	0	3	12	32	0	22.6003	37.4	98.3333	0	7	8.2	14.45	104	330	440	33.5	39	55	37.8	3.86	0.7
1	2	0	74	3	45	1	0	1	0	1	0	1	0	4	81.77	0	31.25	36.8	106.667	0	15	8.5	9.88462	86	313	127.692	8.4	42	17	40.7	3.25	3.62
1	2	1	66	3	10	1	0	0	0	0	0	0	3	5	31.255	0	24.2215	36.8	132.667	0	7	4.8	9.64286	154	320	415.714	0.8	73	13	44.4	3.99	0.07
0	2	1	52	3	12	1	0	0	0	0	0	0	9	5	42.84	1	28.7347	36.5	112.667	0	15	5.6	14.4667	154	330	410	1.5	62	42	46.7	3.77	0.3
0	2	1	39	3	34	1	0	0	0	0	0	0	16	5	54	1	32.6531	37	126	0	7	7.1	14.825	122	322	258.75	10.3	98	19	37.7	4.1	0.7
1	2	1	74	3	9	1	0	0	0	0	1	0	0	14	36.7	1	18.3655	36.8	82.3333	0	7	6.3	2.43333	123	334	390	1.8	59	14	36.8	4.04	9.81
1	2	0	34	3	13	0	0	0	0	0	0	0	9	6	82	0	26.2188	36.7	108	0	240	5.2	13.2429	136	321	352.857	1.4	59	29	44.1	4.49	1.3
0	2	0	55	3	14	1	0	0	1	0	0	0	12	5	45.375	1	16.6493	36.6	96.6667	0	7	4.9	8.65385	142	347	196.154	0.5	119	19	48.7	4.09	0.55
1	2	1	66	3	15	0	0	0	0	0	0	0	0	5	93.6	1	27.3438	36.5	116.667	1	7	7.3	9.2625	157	328	222.5	0.3	44	28	42.2	4.55	0.31
1	2	0	48	3	13	1	0	0	0	0	0	0	9	12	18.56	0	23.4375	36.7	97	0	7	10.8	5.77778	128	337	314.444	0.2	38	13	47.4	2.88	0.21
1	2	1	62	3	26	0	0	1	0	0	0	0	12	5	32.193	1	24.9135	36.7	116	0	8	6.2	20.2	137	329	261.429	12.7	64	19	33.4	3.93	6.97
1	2	1	71	3	11	1	1	1	0	0	0	0	0	6	52.5	1	21.2245	36.6	120.667	0	96	13.2	9.51	152	332	235	22.6	56	25	42.6	4.06	0.31
1	2	1	47	3	22	1	0	0	0	1	0	1	16	6	43.47	1	28.4055	37	133	0	15	7.7	12.56	148	325	323	8.1	111	59	43.7	4.36	0.39
0	2	1	73	3	12	1	0	1	0	0	0	0	9	5	41.76	0	29.4118	37.2	103.333	0	72	6.9	3.935	135	358	83.5	8	58	32	42.3	3.95	0.32
1	2	1	54	3	20	0	0	0	0	0	0	0	3	14	36	0	23.7812	36.2	108.333	0	9	7.1	12.7571	124	321	442.857	3.9	53	26	41	3.47	0.24
1	2	1	37	3	9	0	0	0	0	0	0	0	9	13	35.84	0	21.9713	36.5	94.6667	0	144	6.9	3.04211	135	328	142.632	5.1	59	751	49.4	3.79	0.98
0	2	0	67	3	13	1	0	1	0	0	0	0	12	6	53.76	1	24.974	36.7	130	0	8	8.2	16.875	153	336	328.75	1.6	40	29	48.3	3.19	3.43
0	2	0	74	3	15	1	0	0	0	0	0	0	3	5	64.515	0	23.4375	37	121	0	16	8.9	14.7	132	332	232	2.9	45	28	38	3.98	0.31
0	2	1	62	3	20	1	0	0	0	1	0	0	9	7	59.535	0	26.1224	36.7	116.333	0	8	6.5	13.2125	138	341	316.25	0.2	62	13	42.9	3.83	1.58
1	2	1	69	3	34	1	0	1	0	1	0	1	9	12	75.4875	1	24.4898	36.5	118.333	0	10	5.8	1.40909	151	341	66.3636	0.4	69	12	41.5	3.71	0.26
1	2	1	52	3	30	1	1	0	0	0	0	0	9	5	50	0	24.2215	39	75.3333	0	6	9.4	26.875	115	308	415	128.2	76	16	29.1	3.79	3.11
1	2	0	40	3	12	0	0	0	0	0	0	0	12	5	45.725	1	20.2812	36.5	103.667	0	6	8.2	1.5069	28.5	322	78.2759	0.2	37	12	37.9	3.57	0.37
1	1	0	54	3	23	1	0	0	0	0	0	0	9	12	26.8975	0	26.3465	36.5	137.333	0	26	7.6	18.6	122	354	192.5	0.5	40	13	49.8	2.78	0.15
0	1	0	86	3	19	1	1	1	0	0	0	0	12	14	3	0	21.4844	36.4	104	0	48	6.9	5.38889	112	317	253.333	18.7	90	15	43	5.35	15
1	1	0	72	3	19	1	0	1	0	0	0	0	0	15	3.325	0	28.2284	36.8	126.333	0	26	6.3	4.18889	108	322	304.444	1.7	46	11	41.9	5.48	1.27
0	1	1	69	3	6	1	0	0	0	0	0	0	9	13	16.38	0	23.3887	36.5	112.333	1	49	4.2	4.125	138	322	126.875	1.1	54	13	41.2	4.13	0.45
0	1	1	62	3	18	1	0	1	0	0	0	0	3	15	2.76	0	25.3515	36.5	121.333	1	6	4.6	2.81538	136	326	183.077	0.2	57	15	38.9	3.42	1.53
0	1	0	52	3	8	1	0	0	0	0	0	0	9	15	4.375	0	25.3333	36.5	116.333	0	5	6.2	3.43636	117	315	151.818	2.2	53	20	43.1	4.03	0.25
0	1	1	72	3	6	0	0	1	0	0	0	0	0	6	4	0	20.6174	26.5	119	1	6	6.9	2.23571	122	333	142.857	0.5	52	11	38.8	3.83	0.22
0	1	1	62	3	13	1	0	0	0	0	0	0	3	15	34.6018	0	22.9568	36.7	104.333	1	72	5.05	3.16471	143	324	116.471	3	47	30	40.7	4.03	0.21
0	1	0	59	3	10	1	1	1	0	0	0	0	0	14	4	0	24.4444	36.6	105	0	25	6.19	1.82759	150	334	93.1034	0.2	36	51	49.2	4.61	0.99
0	1	1	73	3	7	1	0	0	0	0	0	0	9	15	12.35	0	20.9573	36.5	105.333	1	24	6.4	9.57143	145	328	425.714	0.45	45	15	41	3.9	0.2
1	1	0	79	3	15	0	0	1	0	0	0	0	3	15	3.04	0	25.3906	36.6	93.6667	0	72	5.9	10.05	127	336	318.333	0.3	47	12	40.8	3.74	1.46
1	1	1	68	3	16	0	1	1	0	0	0	0	0	15	26.6	0	21.3839	36.2	92.6667	0	96	7.56	2.75833	140	304	194.167	8.4	60	26	40.1	4.09	0.33
0	1	1	60	3	26	1	0	0	0	0	0	0	12	11	4	0	23.6614	36.3	167.667	1	25	4.32	3.48125	140	324	141.875	3.6	98	13	40.7	3.57	0.2
0	1	0	57	3	15	0	0	1	0	0	0	0	0	7	36.63	1	24.4444	37.5	122	0	120	7.8	9.65	140	315	221.25	13.3	52	24	44.9	3.59	15
0	1	1	64	3	13	1	0	1	0	0	0	0	9	15	8.25	0	22.5827	36.2	130.667	0	6	5.4	2.83158	152	332	104.737	0.5	50	20	37.8	4.2	0.65
1	1	0	73	3	10	1	0	0	0	0	0	0	0	15	5.8125	0	23.8751	36.7	88.3333	0	15	6.5	5.37	114	329	267	3.8	83	16	36.4	3.8	0.74
0	1	1	48	3	10	1	0	0	0	0	0	0	16	13	24.4608	0	24.9135	36.2	130.667	0	27	7.42	2.90909	140	333	95.4545	1.6	73	236	32.1	3.78	0.18
1	1	1	47	3	16	1	0	1	1	1	0	0	9	6	5.94	0	25.9516	37.4	127.333	1	8	5.1	8.09286	151	325	222.143	0.7	74	24	44.3	3.2	0.67
0	1	1	54	3	8	1	1	1	0	0	0	0	12	15	19.74	0	23.1206	36.3	121.667	0	14	8.04	3.37368	162	336	126.842	1.2	63	25	43.2	3.86	0.27
1	1	1	66	3	14	0	0	1	0	0	0	0	9	14	18.96	0	27.6817	36	99.3333	1	72	5.1	2.58571	136	327	158.571	2.2	53	103	35.2	3.5	0.83
1	1	1	87	3	6	1	0	1	0	0	0	0	0	12	40.7925	0	20.2449	36.8	92	1	46	4.49	3.72222	128	311	83.3333	41.5	61	15	43.1	3.73	0.4
0	1	1	40	3	9	1	0	0	0	0	0	0	9	15	3	0	29.4118	37	126.667	0	120	7.9	4.2375	149	327	225	6.7	67	64	46.6	3.8	0.41
0	1	0	57	3	13	0	0	0	0	0	0	0	3	15	9.88	0	26.5625	36.8	109.667	0	24	8.93	2.32632	132	312	98.9474	7.4	63	24	42.5	3.99	0.4
1	1	1	87	3	10	1	0	0	0	0	0	0	3	12	25	1	24.977	36.9	106.333	1	96	5.4	2.74706	132	364	95.8824	17.9	49	14	34.4	3.99	1.23
0	1	0	44	3	11	0	0	0	0	0	0	0	9	15	13.845	0	23.4375	37.1	95.3333	0	248	6.1	4.39091	94	291	283.636	11	37	27	42.4	3.78	0.37
0	1	0	53	3	20	1	0	0	0	0	0	0	9	15	14.25	0	26.8407	36.9	120	0	24	5.8	1.76538	145	325	100.385	0.6	52	17	45.8	3.76	0.16
0	1	0	67	3	9	1	0	1	0	0	0	0	0	14	10.424	0	23.9334	36.1	114.667	0	26	7.5	3.55882	137	324	127.647	2.7	50	17	38.1	3.34	0.36
0	1	1	70	3	9	0	0	1	0	0	0	0	9	15	4	0	21.2585	36.7	82	0	96	5.39	5.26667	130	337	198.889	2.1	75	41	35.8	3.89	2.19
0	1	0	79	3	9	0	0	0	0	1	0	0	9	12	5.28	0	18.7305	36	88.6667	0	43	9.24	4.95556	124	316	137.778	0.8	51	5	40.5	3.76	0.69
0	1	1	47	3	12	0	0	0	0	0	0	0	9	15	6.601	0	26.2346	36.5	104.667	1	76	5.73	2.49375	142	355	135	3.2	83	55	44.3	4.06	0.3
0	1	1	69	3	7	1	0	0	0	0	0	0	9	11	37.31	0	26.7299	36.4	133	0	12	6.5	4.34545	157	319	165.455	8.1	66	24	39.7	4.52	1.5
0	1	1	78	3	12	1	0	1	0	1	0	0	0	14	27.1425	0	18.5185	36.2	106.667	1	72	5.7	2.13125	121	326	111.875	0.5	75	16	39.1	3.39	0.52
0	1	1	55	3	6	1	0	0	0	0	0	0	9	15	13.1625	0	30.3673	36.4	157	0	24	6.3	6.01	153	336	208	6.7	54	43	44.1	3.58	0.13
1	1	0	69	3	22	1	0	1	0	1	0	0	9	14	25.2	1	25.3906	36.6	103.667	0	10	6.1	5.79167	142	321	199.167	0.8	49	23	43.7	4.12	0.93
0	1	1	46	3	15	1	0	0	1	0	0	0	12	11	5.355	0	21.2585	36.4	100	0	22	8.44	2.975	140	320	141.25	3.4	176	92	43.1	3.75	0.54
0	1	1	34	3	14	0	0	0	0	0	0	0	9	15	1.43	0	26.9274	36.2	101.333	1	25	4.47	12.6	139	330	216.154	2.4	54	50	43.4	3.76	0.57
1	1	0	80	3	16	0	0	1	0	0	0	0	0	15	5	0	26.1719	36.4	71.6667	0	188	6.02	3.94	118	322	195	15.5	37	11	36.8	3.68	12
0	1	1	63	3	23	1	0	1	0	0	0	0	3	15	31.05	1	27.4286	36.4	133.667	1	130	6.4	5.04167	146	329	226.667	1.8	63	21	38.3	4.13	0.27
0	1	1	45	3	45	0	0	0	1	0	0	0	9	14	1.82	0	24.2215	36.7	89.3333	1	10	9	2.75238	137	318	62.381	19.1	82	12	52.6	4.31	1.08
1	1	0	76	3	13	1	0	1	0	0	0	0	9	14	2.6	0	25.5588	36.6	94.6667	0	10	6.2	1.325	132	336	100	0.5	42	24	40	3.79	0.9
0	1	0	44	3	29	0	1	0	0	0	0	0	9	14	13.92	0	25.4581	36.5	98.6667	0	17	12.23	4.92273	124	306	118.636	13.1	29	13	39.3	3.99	1.75
0	1	1	62	3	12	1	0	0	0	0	0	0	12	13	1.485	0	25.9516	37	79	0	4	7.8	0.844186	155	322	21.0465	0.8	172	18	41.8	4.71	2.95
1	1	1	84	3	12	1	0	0	0	0	0	0	3	14	7.5	0	15.7808	37.2	108	1	14	4.43	3.47	130	316	72	3.5	70	17	38.2	3.82	0.67
0	1	0	72	3	9	1	0	1	0	0	0	0	9	15	6	0	25.0135	36.7	117.333	0	8	8.8	5.38889	127	341	163.333	0.5	60	14	45.7	3.74	1.04
0	1	1	68	3	12	1	0	0	0	0	0	0	9	15	3	0	31.2452	36.6	104.667	1	120	5.6	2.16667	157	344	142.222	7.9	48	28	45.6	2.71	1.48
1	1	1	72	3	8	1	1	1	0	1	0	1	3	5	32.67	0	24.4898	36.6	106.333	0	14	6.8	2.49	141	339	157	0.5	56	13	41.7	3.51	0.21
1	1	0	67	3	16	1	0	0	0	0	0	0	0	15	7	0	25.3331	36.4	65	0	120	6.3	2.84	127	338	187	1.1	48	15	44.1	3.84	0.35
1	1	1	47	3	12	1	1	1	0	0	0	0	9	12	4	0	24.2215	36.6	134.333	0	25	6.3	3.6	160	321	133.077	10.2	59	546	28.7	3.72	0.4
0	1	1	59	3	16	1	0	1	0	0	0	0	9	15	1.95072	0	32.1799	36.2	104.667	0	6	8.4	2.27692	147	329	106.154	3.8	57	141	45.5	3.7	0.13
0	1	1	58	3	9	1	1	1	0	0	0	0	3	13	19.6	0	25.0995	36.6	121	1	20	10	3.44615	138	325	168.462	0.3	77	12	39	3.64	0.19
0	1	0	61	3	22	1	0	0	0	0	0	0	12	15	41.25	0	21.7784	36	115.333	0	24	6.4	2.33333	127	316	151.333	0.7	42	21	43.8	4.22	0.88
0	1	1	24	3	13	1	0	0	0	0	0	0	16	15	15	0	31.5617	36.7	113.333	0	30	6.8	3.92941	172	316	140.588	2.3	69	27	44.2	3.3	0.3
1	1	0	75	3	9	1	1	1	0	0	0	0	0	15	18	0	27.5556	37.2	124.667	0	48	4.96	2.57143	120	308	170	0.8	49	17	41.8	3.82	0.35
0	1	1	70	3	8	1	0	0	0	0	0	0	12	15	1.8	0	23.4375	36.8	96	0	6	6.2	5.1	128	324	185.714	0.9	97	25	39.8	4.13	8.06
0	1	1	61	3	12	0	0	1	0	0	0	0	3	12	11.88	0	24.2215	36	114.333	1	24	6.2	5.41	144	318	243	1.8	60	28	44.8	4.34	0.16
0	1	0	55	3	22	0	0	0	0	0	0	0	3	12	21.09	1	27.3438	36.6	122.333	0	8	5.87	5.7	124	325	222.5	0.6	52	23	48.2	4.47	0.3
1	3	1	40	1	59	1	0	0	0	1	0	1	16	7	36.72	1	33.9506	36.8	147.667	1	11	8.9	11.6143	125	356	384.286	24.5	49	78	42	3.77	0.72
1	3	1	44	1	12	1	0	1	0	1	0	0	9	10	49	0	21.9713	36.9	131	1	48	6.2	1.84615	122	336	122.308	0.4	50	19	39	4.09	0.28
1	3	1	75	1	15	1	1	1	0	0	0	0	0	12	30	0	24.093	36.8	112.667	1	36	8	8.64444	125	318	116.667	0.5	37	23	44	4.1	0.93
1	3	0	57	1	19	1	0	1	0	1	0	0	3	5	60	1	21.3382	36.2	127	0	3	6.2	133	103	326	242.857	1.9	47	13	42.9	3.6	1.88
0	3	1	39	1	31	1	0	0	0	0	0	0	12	11	29.415	0	25.8264	36.8	140	1	6	11	19.2071	141	346	384.286	1.5	87	18	47.6	4.04	0.21
0	3	0	60	1	12	1	0	0	0	1	0	0	9	14	16.875	0	23.4375	37.5071	109	0	27	6	4.52	117	312	246	1.4	111	18	41.5	4.42	0.71
0	3	1	59	1	23	1	0	0	0	0	0	1	16	9	35	1	29.4118	36.9	114.667	1	14	7.4	7.36471	174	326	127.647	18.5	74	15	42.5	3.84	0.4
0	3	1	74	1	17	1	0	1	0	0	0	0	3	5	2.73	1	23.1481	36.2	115	1	9	5.9	11.5571	145	331	218.571	1.3	87	41	41.1	3.96	0.64
0	3	1	62	1	24	1	1	1	0	0	0	0	16	12	15	1	26.8274	36.5	75.6667	0	8	14.7	77.0909	144	328	132.727	0.6	55	69	36.8	3.86	0.13
0	3	1	56	1	21	1	0	1	0	1	0	0	3	5	22.575	0	22.4913	37.4786	114.333	0	14	6.3	3.17647	126	336	172.353	2.2	41	27	41.7	3.7	0.22
0	3	1	61	1	12	1	0	0	0	0	0	0	9	13	37.8	0	20.7612	37.45	123.333	0	21	5.4	4.65	148	324	216.667	0.4	76	11	44.3	3.6	0.13
1	3	1	77	1	16	1	0	0	0	1	0	1	3	9	30.74	0	23.6614	37.2214	119.667	0	26	6.4	8.53636	129	325	146.364	2.1	38	12	41	4.28	8.73
1	3	0	54	1	14	1	0	0	0	1	0	0	0	11	18.48	0	25.7117	37	126	0	8	6.9	4.81	137	327	226	0.8	56	11	43.8	4.3	0.24
0	3	1	53	1	36	1	0	1	0	1	1	0	16	8	27	1	25.2493	36.5	140	1	9	6.5	11.1643	154	339	136.429	0.2	33	17	39.4	4	0.13
0	3	1	53	1	33	0	1	0	0	0	0	1	12	10	79.8875	1	22.0932	37.1357	123.333	1	25	12.7	10.9857	137	328	271.429	3.4	49	92	40.7	3.61	0.47
0	3	1	61	1	16	1	0	0	0	1	0	1	9	12	9	1	29.4118	36.8	98.3333	1	240	7.5	13	112	319	353.333	24.3	45	24	36	3.84	6.18
0	3	0	51	1	8	1	0	0	0	0	0	0	12	8	38.22	1	29.3848	37.1071	108.667	0	26	7.7	5.19091	139	337	185.455	2.1	54	15	43.1	4.04	0.51
1	2	1	63	1	13	1	0	0	1	0	0	0	12	11	50	0	22.8571	36.8	81.3333	1	12	6.3	11.6818	155	325	216.364	0.5	95	15	45.9	4.22	0.31
0	2	1	50	1	43	1	0	0	1	0	0	0	3	5	44.21	0	24.2215	36.5	120	1	5	6.4	1.8875	143	335	198.75	0.2	51	217	41.3	3.54	0.13
1	2	0	75	1	34	1	0	0	0	0	0	0	0	5	45	0	20.8117	36	97.3333	0	45	43	9.625	109	323	188.75	3.8	43	10	359	3.61	1.47
1	2	1	26	1	22	1	0	0	0	0	0	0	16	9	21.16	0	40.573	36.5	146	1	26	2.9	5.05625	136	319	131.875	4.5	111	43	34.7	4.07	0.19
1	2	1	70	1	26	1	0	1	0	0	0	1	3	6	49	0	21.7181	36.4	101	0	7	5.6	3.5	144	322	130	0.5	50	11	48.2	4.09	0.21
1	2	1	70	1	26	1	0	1	0	1	0	1	3	6	48.285	0	21.7181	36.5	101	0	8	5.6	3.5	144	327	130	0.5	49	14	39.4	4.09	0.21
1	2	1	37	1	40	1	1	0	0	0	0	0	12	5	60	0	34.6021	36.2	149.333	0	3	13.1	1.4375	160	340	66.5	6.9	86	46	35.7	3.7	1.62
1	2	0	40	1	30	1	0	0	0	1	0	0	9	8	97.11	1	22.0386	36.7	100.333	0	8	6.9	6.19583	123	330	103.333	0.3	49	37	46.3	4.08	0.7
1	2	0	50	1	15	1	0	0	0	1	0	0	3	7	35	0	31.6456	36.7	129.667	0	6	6.7	2.78	136	329	114	4.3	52	12	39.8	4.26	0.64
0	2	0	58	1	15	1	0	1	0	0	0	0	9	8	30.59	0	24.974	37.6214	124.667	0	24	9.3	7.52	122	315	152.667	0.4	63	57	35.4	3.4	0.38
0	2	0	49	1	13	1	0	0	0	0	0	0	9	12	18.56	0	23.4375	36.7	97	0	7	10.8	5.77778	128	337	314.444	0.2	38	13	47.4	2.88	0.21
0	2	1	38	1	24	0	0	0	0	0	0	0	12	5	23.0175	0	25.3515	36.5	102.333	1	20	5.9	5.975	120	325	308.75	0.9	76	102	42.9	3.97	0.13
0	2	0	57	1	23	0	0	0	0	0	0	0	9	12	48.195	1	24.4444	37.2786	119.667	0	49	5.2	17.3	107	326	583.333	0.2	53	24	44.2	3.5	0.27
0	2	1	76	1	17	1	0	1	0	0	0	0	3	6	18.06	1	26.1224	37.5357	122	1	16	6.7	6.30909	135	317	46.3636	1.2	45	24	44	3.38	0.74
1	2	0	60	1	28	0	0	0	0	0	0	0	3	5	35.91	0	21.4844	36.6	102	0	10	5.4	28.225	133	329	537.5	0.5	48	20	40.9	4.26	0.37
1	2	1	48	1	29	1	0	1	0	1	1	0	12	5	59.78	1	30.8642	36.9	150.333	1	8	8.5	8.60833	155	326	160	4.4	102	45	41.4	3.23	0.66
1	2	1	62	1	45	1	0	0	0	1	1	1	9	5	58	1	25.2493	37	143.667	1	9	8.9	9.76667	104	332	173.333	126.7	69	20	35.3	3.48	3.48
1	2	1	71	1	68	1	0	1	0	1	0	1	9	4	80	0	25.0593	37.3357	124.333	1	6	7.7	2.885	140	322	71.5	0.6	57	37	34.4	3.21	0.18
1	2	0	72	1	68	1	0	1	0	1	0	1	3	9	92.125	0	20.0288	37.5643	128.333	0	5	7.7	33.4667	119	321	490	1.8	47	69	42.9	3.43	0.8
1	2	1	35	1	10	1	0	0	0	0	0	0	9	5	40	0	34.7178	37.3071	125	0	9	9	7.03636	159	334	181.818	3.2	37	15	41.7	4.06	0.14
1	2	1	55	1	37	1	1	0	0	1	0	1	9	5	31.59	0	35.083	37.5929	93	1	8	8.9	5.27143	155	318	102.857	2.8	45	17	38.9	4.59	0.27
1	2	1	55	1	15	1	0	0	0	0	0	0	3	5	45	1	26.9388	36.3	127	1	11	9.3	16.4167	123	328	231.667	44.4	58	11	37.8	3.07	0.01
1	2	0	45	1	29	1	0	1	0	1	0	1	3	8	70	0	19.5312	36.84	160	0	14	9.1	18.3714	125	318	501.429	0.3	49	53	42.9	1.7	1.54
1	2	1	59	1	18	1	0	0	0	1	0	0	3	5	68.64	1	19.5918	36	157.333	1	10	6.1	34.35	129	321	950	1.9	47	117	38.4	4.51	1.16
0	2	1	38	1	35	1	1	0	0	1	0	0	16	5	65.1	1	35.9184	37	89.3333	1	16	6.9	12.36	156	328	341	4.5	81	37	46.1	3.98	1.23
0	2	0	72	1	27	1	0	0	0	1	0	1	3	11	47	0	27.0552	37.05	115	0	96	13	6.36429	118	317	164.286	0.6	48	28	44.9	3.49	1.14
1	2	1	64	1	13	1	0	0	0	0	0	0	9	5	30.3	0	25.6489	36.3	145.333	1	7	6.7	3.83077	137	326	146.154	7.6	61	23	40.5	3.99	1.78
1	2	0	56	1	18	1	0	0	0	1	0	0	9	5	40	0	21.4844	37.0786	131	0	168	7	7.96429	121	332	212.143	0.6	82	10	41.6	3.85	3.1
1	2	1	69	1	32	1	0	0	0	1	0	0	9	5	70	1	20.202	36.5	148.333	0	4	70	16.1	127	339	370	0.2	167	19	43.3	3.68	0.37
1	2	0	69	1	34	1	0	0	0	1	0	1	9	13	60	0	27.0552	36.8	110.667	0	172	5.3	2.40526	134	322	111.579	1.5	60	13	35.4	4.04	0.27
1	1	0	76	1	45	1	0	0	0	0	0	0	9	9	41.615	1	17.9688	36.7	116.667	0	24	9.9	19.28	113	329	370	0.3	49	20	44.7	3.08	2.3
0	1	0	72	1	23	1	0	0	0	1	0	0	3	5	10.0625	0	25.3906	36.7	121	0	5	6.5	5.12143	121	334	139.286	4.2	52	25	36.5	3.39	0.62
1	1	1	46	1	9	1	0	1	0	0	0	0	9	12	11.34	0	30.1162	36.4	162.667	1	5	5.4	4.52222	162	343	142.778	1.2	91	44	45.8	3.77	0.2
1	1	0	67	1	47	1	1	1	0	1	0	0	9	7	18.9	0	22.8624	36.7	130.333	0	9	16.8	5.19474	112	323	155.789	2.6	50	13	41.1	3.75	1.55
0	1	0	37	1	19	1	0	0	0	0	0	0	16	14	7.8375	0	29.7056	36.8	97	0	8	5.9	5.48824	129	346	125.882	2.5	111	27	47	2.64	0.26
1	1	0	59	1	21	1	0	1	1	0	0	0	0	12	9.12	0	18.5547	36.3	102.333	0	5	5.7	6.99167	131	339	327.5	3.1	39	12	40.5	4.04	2.04
1	1	1	73	1	11	1	0	1	0	0	0	0	3	11	35	0	25.3906	36.5	138.667	0	7	5.8	3.13571	136	321	140.714	1.4	73	19	42	4.2	0.48
0	1	1	53	1	24	1	0	0	0	0	0	0	9	15	5.4	0	23.1481	36.4	112.667	0	8	5.5	3.52222	139	323	233.333	0.5	49	25	41.4	4.19	0.13
0	1	1	52	1	33	1	1	0	0	1	0	1	16	6	31.9809	1	24.4898	37.3	133.667	1	25	9.3	8.73077	132	338	120.769	69.7	56	57	42	3.27	0.79
1	1	1	39	1	20	1	0	0	0	1	0	0	16	11	11.76	0	23.3887	36.4	131.667	1	11	6.5	8.6375	160	340	122.5	0.6	64	20	47.2	3.61	47.2
0	1	1	62	1	39	0	0	0	0	0	0	0	9	14	21.6	0	24.8016	36.7	115	1	97	4.6	4.1375	155	330	126.875	5.7	45	32	35.8	3.97	0.72
1	1	0	58	1	25	1	0	0	0	0	0	0	3	11	17.5	0	26.1224	36.5	119	0	7	7.9	1.51053	130	336	90.5263	0.8	62	13	45.6	3.61	0.14
0	1	1	68	1	10	1	0	1	0	0	0	0	9	12	13.395	0	23.4375	36.5	111	1	26	7.1	1.57	139	321	120	0.6	42	34	41.1	4.01	0.17
0	1	0	62	1	28	0	0	0	1	0	0	0	3	8	12.6	0	25.7117	36.6	115	0	5	7.3	1.09062	115	313	68.75	0.4	46	15	46.5	3.6	0.72
